# Supplementary material for: Exosomal MALAT1 Derived from High Glucose-Treated Macrophages Up-Regulates Resistin Expression via miR-150-5p Downregulation
Source: Int J Mol Sci. 2022 Jan 20;23(3):1095. doi: 10.3390/ijms23031095 (PMC8834900; doi:10.3390/ijms23031095)
Supplement: Supplementary file 1 [file ijms-23-01095-s001.zip]

Archive with 1 entries (1 files):
- ijms-1460714-supplementary.pdf
